# Supplementary material for: Extending AAV Packaging Cargo through Dual Co-Transduction: Efficient Protein Trans-Splicing at Low Vector Doses
Source: Int J Mol Sci. 2023 Jun 23;24(13):10524. doi: 10.3390/ijms241310524 (PMC10341399; doi:10.3390/ijms241310524)
Supplement: Supplementary file 1 [file ijms-24-10524-s001.zip]

Archive with 1 entries (1 files):
- ijms-2432793-supplementary.pdf
